# Supplementary material for: Clinical Significance of Gamma-Glutamyltranspeptidase Combined with Carbohydrate-Deficient Transferrin for the Assessment of Excessive Alcohol Consumption in Patients with Alcoholic Cirrhosis
Source: Medicines (Basel). 2021 Jul 19;8(7):39. doi: 10.3390/medicines8070039 (PMC8307258; doi:10.3390/medicines8070039)
Supplement: Supplementary file 1 [file medicines-08-00039-s001.zip]

Archive with 1 entries (1 files):
- medicines-1305725-supplementary.pdf
